# Supplementary material for: Hyper-altruistic behavior vanishes with high stakes
Source: PLoS One. 2021 Aug 25;16(8):e0255668. doi: 10.1371/journal.pone.0255668 (PMC8386826; doi:10.1371/journal.pone.0255668)
Supplement: S1 Data — (CSV) [file pone.0255668.s002.csv]

female	age	giving	treatment	treat1	treat2	treat3	sample	treatment2	typeg	mom	tipos1	tipos2	tipos3	tipos4	mol501	mol502	mol503	treatments	giving_abs
Female	19	100	1000A	1	0	0	1	1000A	GiveAll	Give>50	0	0	0	1	0	0	1		1000
Male	21	10	1000A	1	0	0	1	1000A	0	Give<50	1	0	0	0	0	1	0		100
Male	20	10	1000A	1	0	0	1	1000A	0	Give<50	1	0	0	0	0	1	0		100
Male	19	10	1000A	1	0	0	1	1000A	0	Give<50	1	0	0	0	0	1	0		100
Female	19	0	1000A	1	0	0	1	1000A	Give0	Give<50	0	1	0	0	0	1	0		0
Female	20	10	1000A	1	0	0	1	1000A	0	Give<50	1	0	0	0	0	1	0		100
Female	20	30	1000A	1	0	0	1	1000A	0	Give<50	1	0	0	0	0	1	0		300
Female	19	0	1000A	1	0	0	1	1000A	Give0	Give<50	0	1	0	0	0	1	0		0
Female	19	10	1000A	1	0	0	1	1000A	0	Give<50	1	0	0	0	0	1	0		100
Female	19	50	1000A	1	0	0	1	1000A	EqualSplit	0	0	0	1	0	1	0	0		500
Female	20	10	1000A	1	0	0	1	1000A	0	Give<50	1	0	0	0	0	1	0		100
Male	20	10	1000A	1	0	0	1	1000A	0	Give<50	1	0	0	0	0	1	0		100
Male	20	30	1000A	1	0	0	1	1000A	0	Give<50	1	0	0	0	0	1	0		300
Female	19	20	1000A	1	0	0	1	1000A	0	Give<50	1	0	0	0	0	1	0		200
Female	21	0	1000A	1	0	0	1	1000A	Give0	Give<50	0	1	0	0	0	1	0		0
Female	19	20	1000A	1	0	0	1	1000A	0	Give<50	1	0	0	0	0	1	0		200
Female	20	10	1000A	1	0	0	1	1000A	0	Give<50	1	0	0	0	0	1	0		100
Female	19	10	1000A	1	0	0	1	1000A	0	Give<50	1	0	0	0	0	1	0		100
Female	19	20	1000A	1	0	0	1	1000A	0	Give<50	1	0	0	0	0	1	0		200
Male	20	0	1000A	1	0	0	1	1000A	Give0	Give<50	0	1	0	0	0	1	0		0
Female	19	50	1000A	1	0	0	1	1000A	EqualSplit	0	0	0	1	0	1	0	0		500
Male	21	50	1000A	1	0	0	1	1000A	EqualSplit	0	0	0	1	0	1	0	0		500
Female	20	10	1000A	1	0	0	1	1000A	0	Give<50	1	0	0	0	0	1	0		100
Male	21	40	1000A	1	0	0	1	1000A	0	Give<50	1	0	0	0	0	1	0		400
Female	19	0	1000A	1	0	0	1	1000A	Give0	Give<50	0	1	0	0	0	1	0		0
Female	19	50	1000A	1	0	0	1	1000A	EqualSplit	0	0	0	1	0	1	0	0		500
Male	19	20	1000A	1	0	0	1	1000A	0	Give<50	1	0	0	0	0	1	0		200
Female	19	30	1000A	1	0	0	1	1000A	0	Give<50	1	0	0	0	0	1	0		300
Female	19	40	1000A	1	0	0	1	1000A	0	Give<50	1	0	0	0	0	1	0		400
		10	1000A	1	0	0	1	1000A	0	Give<50	1	0	0	0	0	1	0		100
Female	21	0	1000A	1	0	0	1	1000A	Give0	Give<50	0	1	0	0	0	1	0		0
Male	21	20	1000A	1	0	0	1	1000A	0	Give<50	1	0	0	0	0	1	0		200
Female	19	20	1000A	1	0	0	1	1000A	0	Give<50	1	0	0	0	0	1	0		200
Female	19	10	1000A	1	0	0	1	1000A	0	Give<50	1	0	0	0	0	1	0		100
Female	19	0	1000A	1	0	0	1	1000A	Give0	Give<50	0	1	0	0	0	1	0		0
Female	19	20	1000A	1	0	0	1	1000A	0	Give<50	1	0	0	0	0	1	0		200
Female	20		1000A	1	0	0	1	1000A	0	Give>50	1	0	0	0	0	0	1
Female	19	50	1000A	1	0	0	1	1000A	EqualSplit	0	0	0	1	0	1	0	0		500
Female	19		1000A	1	0	0	1	1000A	0	Give>50	1	0	0	0	0	0	1
Female	20	20	1000A	1	0	0	1	1000A	0	Give<50	1	0	0	0	0	1	0		200
Male	20	40	1000A	1	0	0	1	1000A	0	Give<50	1	0	0	0	0	1	0		400
Male	19	0	1000A	1	0	0	1	1000A	Give0	Give<50	0	1	0	0	0	1	0		0
Female	19	20	1000A	1	0	0	1	1000A	0	Give<50	1	0	0	0	0	1	0		200
Male	23	10	1000A	1	0	0	1	1000A	0	Give<50	1	0	0	0	0	1	0		100
Female	19	100	1000A	1	0	0	1	1000A	GiveAll	Give>50	0	0	0	1	0	0	1		1000
Female	20	20	1000A	1	0	0	1	1000A	0	Give<50	1	0	0	0	0	1	0		200
Female	19	10	1000A	1	0	0	1	1000A	0	Give<50	1	0	0	0	0	1	0		100
Female	19	10	1000A	1	0	0	1	1000A	0	Give<50	1	0	0	0	0	1	0		100
Female	19	20	1000A	1	0	0	1	1000A	0	Give<50	1	0	0	0	0	1	0		200
Male	19	0	1000A	1	0	0	1	1000A	Give0	Give<50	0	1	0	0	0	1	0		0
Male	19	20	1000A	1	0	0	1	1000A	0	Give<50	1	0	0	0	0	1	0		200
Female	21	40	1000A	1	0	0	1	1000A	0	Give<50	1	0	0	0	0	1	0		400
Female	22	10	1000A	1	0	0	1	1000A	0	Give<50	1	0	0	0	0	1	0		100
Female	19	10	1000A	1	0	0	1	1000A	0	Give<50	1	0	0	0	0	1	0		100
Male	18	30	1000A	1	0	0	1	1000A	0	Give<50	1	0	0	0	0	1	0		300
Female	19	20	1000A	1	0	0	1	1000A	0	Give<50	1	0	0	0	0	1	0		200
Female	20	30	1000A	1	0	0	1	1000A	0	Give<50	1	0	0	0	0	1	0		300
Female	20	10	1000A	1	0	0	1	1000A	0	Give<50	1	0	0	0	0	1	0		100
Female	19	0	1000A	1	0	0	1	1000A	Give0	Give<50	0	1	0	0	0	1	0		0
Female	20	10	1000A	1	0	0	1	1000A	0	Give<50	1	0	0	0	0	1	0		100
Male	19	0	1000A	1	0	0	1	1000A	Give0	Give<50	0	1	0	0	0	1	0		0
Female	19	20	1000A	1	0	0	1	1000A	0	Give<50	1	0	0	0	0	1	0		200
Female	19	20	1000A	1	0	0	1	1000A	0	Give<50	1	0	0	0	0	1	0		200
Male	20	10	1000A	1	0	0	1	1000A	0	Give<50	1	0	0	0	0	1	0		100
Female	20	0	1000A	1	0	0	1	1000A	Give0	Give<50	0	1	0	0	0	1	0		0
Female	19	10	1000A	1	0	0	1	1000A	0	Give<50	1	0	0	0	0	1	0		100
Male	19	50	1000A	1	0	0	1	1000A	EqualSplit	0	0	0	1	0	1	0	0		500
Female	19	10	1000A	1	0	0	1	1000A	0	Give<50	1	0	0	0	0	1	0		100
Male	20	20	1000A	1	0	0	1	1000A	0	Give<50	1	0	0	0	0	1	0		200
Male	19	20	1000A	1	0	0	1	1000A	0	Give<50	1	0	0	0	0	1	0		200
Male	21	40	1000A	1	0	0	1	1000A	0	Give<50	1	0	0	0	0	1	0		400
Female	20	30	1000A	1	0	0	1	1000A	0	Give<50	1	0	0	0	0	1	0		300
Female	19	0	1000A	1	0	0	1	1000A	Give0	Give<50	0	1	0	0	0	1	0		0
Female	19	30	1000A	1	0	0	1	1000A	0	Give<50	1	0	0	0	0	1	0		300
Male	19	10	1000A	1	0	0	1	1000A	0	Give<50	1	0	0	0	0	1	0		100
Male	19	50	1000A	1	0	0	1	1000A	EqualSplit	0	0	0	1	0	1	0	0		500
Female	20	20	1000A	1	0	0	1	1000A	0	Give<50	1	0	0	0	0	1	0		200
Female	21	80	1000A	1	0	0	1	1000A	0	Give>50	1	0	0	0	0	0	1		800
Male	20	30	1000A	1	0	0	1	1000A	0	Give<50	1	0	0	0	0	1	0		300
Male	19	20	1000A	1	0	0	1	1000A	0	Give<50	1	0	0	0	0	1	0		200
Female	19	50	1000A	1	0	0	1	1000A	EqualSplit	0	0	0	1	0	1	0	0		500
Female	19	10	1000A	1	0	0	1	1000A	0	Give<50	1	0	0	0	0	1	0		100
Female	20	40	1000A	1	0	0	1	1000A	0	Give<50	1	0	0	0	0	1	0		400
Male	19	10	1000A	1	0	0	1	1000A	0	Give<50	1	0	0	0	0	1	0		100
Female	19	50	1000A	1	0	0	1	1000A	EqualSplit	0	0	0	1	0	1	0	0		500
Female	19	30	1000A	1	0	0	1	1000A	0	Give<50	1	0	0	0	0	1	0		300
Female	24	20	1000A	1	0	0	1	1000A	0	Give<50	1	0	0	0	0	1	0		200
Female	19	30	1000A	1	0	0	1	1000A	0	Give<50	1	0	0	0	0	1	0		300
Female	22	0	1000A	1	0	0	1	1000A	Give0	Give<50	0	1	0	0	0	1	0		0
Male	19	0	1000A	1	0	0	1	1000A	Give0	Give<50	0	1	0	0	0	1	0		0
Male	20	0	1000A	1	0	0	1	1000A	Give0	Give<50	0	1	0	0	0	1	0		0
Female	19	30	1000A	1	0	0	1	1000A	0	Give<50	1	0	0	0	0	1	0		300
Female	19	20	1000A	1	0	0	1	1000A	0	Give<50	1	0	0	0	0	1	0		200
Female	19	10	1000A	1	0	0	1	1000A	0	Give<50	1	0	0	0	0	1	0		100
Female	19	90	1000A	1	0	0	1	1000A	0	Give>50	1	0	0	0	0	0	1		900
Male	19	10	1000A	1	0	0	1	1000A	0	Give<50	1	0	0	0	0	1	0		100
Female	20	20	1000A	1	0	0	1	1000A	0	Give<50	1	0	0	0	0	1	0		200
Female	19	40	1000A	1	0	0	1	1000A	0	Give<50	1	0	0	0	0	1	0		400
Male	19	0	1000A	1	0	0	1	1000A	Give0	Give<50	0	1	0	0	0	1	0		0
Male	20	50	1000A	1	0	0	1	1000A	EqualSplit	0	0	0	1	0	1	0	0		500
Female	19	10	1000A	1	0	0	1	1000A	0	Give<50	1	0	0	0	0	1	0		100
Male	19	0	1000A	1	0	0	1	1000A	Give0	Give<50	0	1	0	0	0	1	0		0
Male	19	0	1000A	1	0	0	1	1000A	Give0	Give<50	0	1	0	0	0	1	0		0
Female	19	30	1000A	1	0	0	1	1000A	0	Give<50	1	0	0	0	0	1	0		300
Female	21	60	1000A	1	0	0	1	1000A	0	Give>50	1	0	0	0	0	0	1		600
Female	21	10	1000A	1	0	0	1	1000A	0	Give<50	1	0	0	0	0	1	0		100
Female	19	50	1000A	1	0	0	1	1000A	EqualSplit	0	0	0	1	0	1	0	0		500
Male	20	10	1000A	1	0	0	1	1000A	0	Give<50	1	0	0	0	0	1	0		100
Male	20	0	1000A	1	0	0	1	1000A	Give0	Give<50	0	1	0	0	0	1	0		0
Male	20	100	1000A	1	0	0	1	1000A	GiveAll	Give>50	0	0	0	1	0	0	1		1000
Female	23	10	1000A	1	0	0	1	1000A	0	Give<50	1	0	0	0	0	1	0		100
Female	19	20	1000A	1	0	0	1	1000A	0	Give<50	1	0	0	0	0	1	0		200
Male	20	20	1000A	1	0	0	1	1000A	0	Give<50	1	0	0	0	0	1	0		200
Male	19	100	1000A	1	0	0	1	1000A	GiveAll	Give>50	0	0	0	1	0	0	1		1000
Female	20	0	1000A	1	0	0	1	1000A	Give0	Give<50	0	1	0	0	0	1	0		0
Male	19	30	1000A	1	0	0	1	1000A	0	Give<50	1	0	0	0	0	1	0		300
Female	22	10	1000A	1	0	0	1	1000A	0	Give<50	1	0	0	0	0	1	0		100
Female	20	10	1000A	1	0	0	1	1000A	0	Give<50	1	0	0	0	0	1	0		100
Female	19	0	1000A	1	0	0	1	1000A	Give0	Give<50	0	1	0	0	0	1	0		0
Female	21	0	1000A	1	0	0	1	1000A	Give0	Give<50	0	1	0	0	0	1	0		0
Female	21	10	1000A	1	0	0	1	1000A	0	Give<50	1	0	0	0	0	1	0		100
Female	21	20	1000A	1	0	0	1	1000A	0	Give<50	1	0	0	0	0	1	0		200
Male	20	0	1000A	1	0	0	1	1000A	Give0	Give<50	0	1	0	0	0	1	0		0
Female	23	10	1000A	1	0	0	1	1000A	0	Give<50	1	0	0	0	0	1	0		100
Female	21	50	1000A	1	0	0	1	1000A	EqualSplit	0	0	0	1	0	1	0	0		500
Male	19	30	1000A	1	0	0	1	1000A	0	Give<50	1	0	0	0	0	1	0		300
Male	19	20	1000A	1	0	0	1	1000A	0	Give<50	1	0	0	0	0	1	0		200
Female	19	20	1000A	1	0	0	1	1000A	0	Give<50	1	0	0	0	0	1	0		200
Male	21	40	1000A	1	0	0	1	1000A	0	Give<50	1	0	0	0	0	1	0		400
Male	19	10	1000A	1	0	0	1	1000A	0	Give<50	1	0	0	0	0	1	0		100
Male	21	10	1000A	1	0	0	1	1000A	0	Give<50	1	0	0	0	0	1	0		100
Male	19	10	1000A	1	0	0	1	1000A	0	Give<50	1	0	0	0	0	1	0		100
Female	19	50	1000A	1	0	0	1	1000A	EqualSplit	0	0	0	1	0	1	0	0		500
Female	20	40	1000A	1	0	0	1	1000A	0	Give<50	1	0	0	0	0	1	0		400
Female	19	50	1000A	1	0	0	1	1000A	EqualSplit	0	0	0	1	0	1	0	0		500
Female	19	50	1000A	1	0	0	1	1000A	EqualSplit	0	0	0	1	0	1	0	0		500
Male	19	20	1000A	1	0	0	1	1000A	0	Give<50	1	0	0	0	0	1	0		200
Male	20	10	1000A	1	0	0	1	1000A	0	Give<50	1	0	0	0	0	1	0		100
Female	19	10	1000A	1	0	0	1	1000A	0	Give<50	1	0	0	0	0	1	0		100
Female	19	30	1000A	1	0	0	1	1000A	0	Give<50	1	0	0	0	0	1	0		300
Female	19	20	1000A	1	0	0	1	1000A	0	Give<50	1	0	0	0	0	1	0		200
Male	21	50	1000A	1	0	0	1	1000A	EqualSplit	0	0	0	1	0	1	0	0		500
Female	19	30	1000A	1	0	0	1	1000A	0	Give<50	1	0	0	0	0	1	0		300
Female	21	40	1000A	1	0	0	1	1000A	0	Give<50	1	0	0	0	0	1	0		400
Male	20	20	1000A	1	0	0	1	1000A	0	Give<50	1	0	0	0	0	1	0		200
Female	20	40	1000A	1	0	0	1	1000A	0	Give<50	1	0	0	0	0	1	0		400
Female	23	10	1000A	1	0	0	1	1000A	0	Give<50	1	0	0	0	0	1	0		100
Female	19	10	1000A	1	0	0	1	1000A	0	Give<50	1	0	0	0	0	1	0		100
Female	19	40	1000A	1	0	0	1	1000A	0	Give<50	1	0	0	0	0	1	0		400
Male	19	0	1000A	1	0	0	1	1000A	Give0	Give<50	0	1	0	0	0	1	0		0
Female	20	30	1000A	1	0	0	1	1000A	0	Give<50	1	0	0	0	0	1	0		300
Female	19	20	1000A	1	0	0	1	1000A	0	Give<50	1	0	0	0	0	1	0		200
Female	20	20	1000A	1	0	0	1	1000A	0	Give<50	1	0	0	0	0	1	0		200
Female	20	20	1000A	1	0	0	1	1000A	0	Give<50	1	0	0	0	0	1	0		200
Male	20	0	1000A	1	0	0	1	1000A	Give0	Give<50	0	1	0	0	0	1	0		0
Male	21	20	1000A	1	0	0	1	1000A	0	Give<50	1	0	0	0	0	1	0		200
Female	19	30	1000A	1	0	0	1	1000A	0	Give<50	1	0	0	0	0	1	0		300
Female	19	0	1000A	1	0	0	1	1000A	Give0	Give<50	0	1	0	0	0	1	0		0
Female	20	20	1000A	1	0	0	1	1000A	0	Give<50	1	0	0	0	0	1	0		200
Male	20	0	1000A	1	0	0	1	1000A	Give0	Give<50	0	1	0	0	0	1	0		0
Female	20	20	1000A	1	0	0	1	1000A	0	Give<50	1	0	0	0	0	1	0		200
Male	19	20	1000A	1	0	0	1	1000A	0	Give<50	1	0	0	0	0	1	0		200
Male	20	0	1000A	1	0	0	1	1000A	Give0	Give<50	0	1	0	0	0	1	0		0
Male	20	20	1000A	1	0	0	1	1000A	0	Give<50	1	0	0	0	0	1	0		200
Female	19	0	1000A	1	0	0	1	1000A	Give0	Give<50	0	1	0	0	0	1	0		0
Male	21	10	1000A	1	0	0	1	1000A	0	Give<50	1	0	0	0	0	1	0		100
Female	19	10	1000A	1	0	0	1	1000A	0	Give<50	1	0	0	0	0	1	0		100
Female	20	0	1000A	1	0	0	1	1000A	Give0	Give<50	0	1	0	0	0	1	0		0
Female	20	20	1000A	1	0	0	1	1000A	0	Give<50	1	0	0	0	0	1	0		200
Female	19	10	1000A	1	0	0	1	1000A	0	Give<50	1	0	0	0	0	1	0		100
Female	19	40	1000A	1	0	0	1	1000A	0	Give<50	1	0	0	0	0	1	0		400
Female	19	30	1000A	1	0	0	1	1000A	0	Give<50	1	0	0	0	0	1	0		300
Male	20	10	1000A	1	0	0	1	1000A	0	Give<50	1	0	0	0	0	1	0		100
Male	21	0	100A	0	1	0	1	100A	Give0	Give<50	0	1	0	0	0	1	0		0
Male	23	0	100A	0	1	0	1	100A	Give0	Give<50	0	1	0	0	0	1	0		0
Male	21	20	100A	0	1	0	1	100A	0	Give<50	1	0	0	0	0	1	0		20
Female	22	100	100A	0	1	0	1	100A	GiveAll	Give>50	0	0	0	1	0	0	1		100
Female	22	0	100A	0	1	0	1	100A	Give0	Give<50	0	1	0	0	0	1	0		0
Male	25	20	100A	0	1	0	1	100A	0	Give<50	1	0	0	0	0	1	0		20
Female	23	30.000002	100A	0	1	0	1	100A	0	Give<50	1	0	0	0	0	1	0		30.000002
Female	22	10	100A	0	1	0	1	100A	0	Give<50	1	0	0	0	0	1	0		10
Male	22	0	100A	0	1	0	1	100A	Give0	Give<50	0	1	0	0	0	1	0		0
Female	18	60.000004	100A	0	1	0	1	100A	0	Give>50	1	0	0	0	0	0	1		60.000004
Female	21	10	100A	0	1	0	1	100A	0	Give<50	1	0	0	0	0	1	0		10
Female	23	20	100A	0	1	0	1	100A	0	Give<50	1	0	0	0	0	1	0		20
Female	22	70	100A	0	1	0	1	100A	0	Give>50	1	0	0	0	0	0	1		70
Male	22	10	100A	0	1	0	1	100A	0	Give<50	1	0	0	0	0	1	0		10
Female	25	0	100A	0	1	0	1	100A	Give0	Give<50	0	1	0	0	0	1	0		0
Female	20	30.000002	100A	0	1	0	1	100A	0	Give<50	1	0	0	0	0	1	0		30.000002
Female	21	100	100A	0	1	0	1	100A	GiveAll	Give>50	0	0	0	1	0	0	1		100
Male	21	100	100A	0	1	0	1	100A	GiveAll	Give>50	0	0	0	1	0	0	1		100
Female	23	10	100A	0	1	0	1	100A	0	Give<50	1	0	0	0	0	1	0		10
Male	27	10	100A	0	1	0	1	100A	0	Give<50	1	0	0	0	0	1	0		10
Female	22	50	100A	0	1	0	1	100A	EqualSplit	0	0	0	1	0	1	0	0		50
Male	22	20	100A	0	1	0	1	100A	0	Give<50	1	0	0	0	0	1	0		20
Female	23	40	100A	0	1	0	1	100A	0	Give<50	1	0	0	0	0	1	0		40
Female	21	50	100A	0	1	0	1	100A	EqualSplit	0	0	0	1	0	1	0	0		50
Female	21	50	100A	0	1	0	1	100A	EqualSplit	0	0	0	1	0	1	0	0		50
Female	21	10	100A	0	1	0	1	100A	0	Give<50	1	0	0	0	0	1	0		10
Female	21	0	100A	0	1	0	1	100A	Give0	Give<50	0	1	0	0	0	1	0		0
Female	21	0	100A	0	1	0	1	100A	Give0	Give<50	0	1	0	0	0	1	0		0
Female	21	30.000002	100A	0	1	0	1	100A	0	Give<50	1	0	0	0	0	1	0		30.000002
Female	25	0	100A	0	1	0	1	100A	Give0	Give<50	0	1	0	0	0	1	0		0
Female	24	0	100A	0	1	0	1	100A	Give0	Give<50	0	1	0	0	0	1	0		0
Male	22	0	100A	0	1	0	1	100A	Give0	Give<50	0	1	0	0	0	1	0		0
Female	20	30.000002	100A	0	1	0	1	100A	0	Give<50	1	0	0	0	0	1	0		30.000002
Female	21	10	100A	0	1	0	1	100A	0	Give<50	1	0	0	0	0	1	0		10
Female	21	0	100A	0	1	0	1	100A	Give0	Give<50	0	1	0	0	0	1	0		0
Female	21	20	100A	0	1	0	1	100A	0	Give<50	1	0	0	0	0	1	0		20
Female	23	100	100A	0	1	0	1	100A	GiveAll	Give>50	0	0	0	1	0	0	1		100
Female	21	10	100A	0	1	0	1	100A	0	Give<50	1	0	0	0	0	1	0		10
Female	23	50	100A	0	1	0	1	100A	EqualSplit	0	0	0	1	0	1	0	0		50
Female	23	80	100A	0	1	0	1	100A	0	Give>50	1	0	0	0	0	0	1		80
Male	23	0	100A	0	1	0	1	100A	Give0	Give<50	0	1	0	0	0	1	0		0
Female	22	10	100A	0	1	0	1	100A	0	Give<50	1	0	0	0	0	1	0		10
Female	21	0	100A	0	1	0	1	100A	Give0	Give<50	0	1	0	0	0	1	0		0
Male	21	40	100A	0	1	0	1	100A	0	Give<50	1	0	0	0	0	1	0		40
Female	21	20	100A	0	1	0	1	100A	0	Give<50	1	0	0	0	0	1	0		20
Male	22	50	100A	0	1	0	1	100A	EqualSplit	0	0	0	1	0	1	0	0		50
Male	26	50	100A	0	1	0	1	100A	EqualSplit	0	0	0	1	0	1	0	0		50
Male	23	10	100A	0	1	0	1	100A	0	Give<50	1	0	0	0	0	1	0		10
Female	21	100	100A	0	1	0	1	100A	GiveAll	Give>50	0	0	0	1	0	0	1		100
Female	21	30.000002	100A	0	1	0	1	100A	0	Give<50	1	0	0	0	0	1	0		30.000002
Male	22	10	100A	0	1	0	1	100A	0	Give<50	1	0	0	0	0	1	0		10
Female	22	50	100A	0	1	0	1	100A	EqualSplit	0	0	0	1	0	1	0	0		50
Female	21	100	100A	0	1	0	1	100A	GiveAll	Give>50	0	0	0	1	0	0	1		100
Male	23	0	100A	0	1	0	1	100A	Give0	Give<50	0	1	0	0	0	1	0		0
Male	24	0	100A	0	1	0	1	100A	Give0	Give<50	0	1	0	0	0	1	0		0
Male	23	0	100A	0	1	0	1	100A	Give0	Give<50	0	1	0	0	0	1	0		0
Female	21	10	100A	0	1	0	1	100A	0	Give<50	1	0	0	0	0	1	0		10
Male	21	100	100A	0	1	0	1	100A	GiveAll	Give>50	0	0	0	1	0	0	1		100
Male	25	30.000002	100A	0	1	0	1	100A	0	Give<50	1	0	0	0	0	1	0		30.000002
Female	21	0	100A	0	1	0	1	100A	Give0	Give<50	0	1	0	0	0	1	0		0
Female	21	0	100A	0	1	0	1	100A	Give0	Give<50	0	1	0	0	0	1	0		0
Female	21	0	100A	0	1	0	1	100A	Give0	Give<50	0	1	0	0	0	1	0		0
Male	23	50	100A	0	1	0	1	100A	EqualSplit	0	0	0	1	0	1	0	0		50
Female	20	0	100A	0	1	0	1	100A	Give0	Give<50	0	1	0	0	0	1	0		0
Female	24	0	100A	0	1	0	1	100A	Give0	Give<50	0	1	0	0	0	1	0		0
Female	21	50	100A	0	1	0	1	100A	EqualSplit	0	0	0	1	0	1	0	0		50
Female	21	40	100A	0	1	0	1	100A	0	Give<50	1	0	0	0	0	1	0		40
Male	21	0	100A	0	1	0	1	100A	Give0	Give<50	0	1	0	0	0	1	0		0
Female	21	10	100A	0	1	0	1	100A	0	Give<50	1	0	0	0	0	1	0		10
Female	20	50	100A	0	1	0	1	100A	EqualSplit	0	0	0	1	0	1	0	0		50
Female	22	10	100A	0	1	0	1	100A	0	Give<50	1	0	0	0	0	1	0		10
Male	23	0	100A	0	1	0	1	100A	Give0	Give<50	0	1	0	0	0	1	0		0
Male	22	0	100A	0	1	0	1	100A	Give0	Give<50	0	1	0	0	0	1	0		0
Female	21	10	100A	0	1	0	1	100A	0	Give<50	1	0	0	0	0	1	0		10
Male	19	0	100A	0	1	0	1	100A	Give0	Give<50	0	1	0	0	0	1	0		0
Female	18	40	100A	0	1	0	1	100A	0	Give<50	1	0	0	0	0	1	0		40
Male	22	10	100A	0	1	0	1	100A	0	Give<50	1	0	0	0	0	1	0		10
Male	18	90	100A	0	1	0	1	100A	0	Give>50	1	0	0	0	0	0	1		90
Male	23	0	100A	0	1	0	1	100A	Give0	Give<50	0	1	0	0	0	1	0		0
Female	21	50	100A	0	1	0	1	100A	EqualSplit	0	0	0	1	0	1	0	0		50
Male	24	10	100A	0	1	0	1	100A	0	Give<50	1	0	0	0	0	1	0		10
Female	21	0	100A	0	1	0	1	100A	Give0	Give<50	0	1	0	0	0	1	0		0
Female	24	30.000002	100A	0	1	0	1	100A	0	Give<50	1	0	0	0	0	1	0		30.000002
Female	21	40	100A	0	1	0	1	100A	0	Give<50	1	0	0	0	0	1	0		40
Female	22	0	100A	0	1	0	1	100A	Give0	Give<50	0	1	0	0	0	1	0		0
Female	23	0	100A	0	1	0	1	100A	Give0	Give<50	0	1	0	0	0	1	0		0
Male	20	100	100A	0	1	0	1	100A	GiveAll	Give>50	0	0	0	1	0	0	1		100
Female	21	20	100A	0	1	0	1	100A	0	Give<50	1	0	0	0	0	1	0		20
Female	20	50	100A	0	1	0	1	100A	EqualSplit	0	0	0	1	0	1	0	0		50
Male	19	10	100A	0	1	0	1	100A	0	Give<50	1	0	0	0	0	1	0		10
Female	22	0	100A	0	1	0	1	100A	Give0	Give<50	0	1	0	0	0	1	0		0
Male	22	0	100A	0	1	0	1	100A	Give0	Give<50	0	1	0	0	0	1	0		0
Male	23	0	100A	0	1	0	1	100A	Give0	Give<50	0	1	0	0	0	1	0		0
Female	23	10	100A	0	1	0	1	100A	0	Give<50	1	0	0	0	0	1	0		10
Female	22	30.000002	100A	0	1	0	1	100A	0	Give<50	1	0	0	0	0	1	0		30.000002
Female	21	20	100A	0	1	0	1	100A	0	Give<50	1	0	0	0	0	1	0		20
Female	21	40	100A	0	1	0	1	100A	0	Give<50	1	0	0	0	0	1	0		40
Male	23	100	100A	0	1	0	1	100A	GiveAll	Give>50	0	0	0	1	0	0	1		100
Female	20	0	100A	0	1	0	1	100A	Give0	Give<50	0	1	0	0	0	1	0		0
Female	22	50	100A	0	1	0	1	100A	EqualSplit	0	0	0	1	0	1	0	0		50
Male	23	10	100A	0	1	0	1	100A	0	Give<50	1	0	0	0	0	1	0		10
Female	21	0	100A	0	1	0	1	100A	Give0	Give<50	0	1	0	0	0	1	0		0
Female	22	0	100A	0	1	0	1	100A	Give0	Give<50	0	1	0	0	0	1	0		0
Female	21	10	100A	0	1	0	1	100A	0	Give<50	1	0	0	0	0	1	0		10
Male	21	10	100A	0	1	0	1	100A	0	Give<50	1	0	0	0	0	1	0		10
Male	18	90	100A	0	1	0	1	100A	0	Give>50	1	0	0	0	0	0	1		90
Female	22	0	100A	0	1	0	1	100A	Give0	Give<50	0	1	0	0	0	1	0		0
Female	21	20	100A	0	1	0	1	100A	0	Give<50	1	0	0	0	0	1	0		20
Female	22	0	100A	0	1	0	1	100A	Give0	Give<50	0	1	0	0	0	1	0		0
Female	23	0	100A	0	1	0	1	100A	Give0	Give<50	0	1	0	0	0	1	0		0
Male	23	50	100A	0	1	0	1	100A	EqualSplit	0	0	0	1	0	1	0	0		50
Female	23	0	100A	0	1	0	1	100A	Give0	Give<50	0	1	0	0	0	1	0		0
Male	21	100	100A	0	1	0	1	100A	GiveAll	Give>50	0	0	0	1	0	0	1		100
Male	21	50	100A	0	1	0	1	100A	EqualSplit	0	0	0	1	0	1	0	0		50
Female	22	0	100A	0	1	0	1	100A	Give0	Give<50	0	1	0	0	0	1	0		0
Male	21	20	100A	0	1	0	1	100A	0	Give<50	1	0	0	0	0	1	0		20
Male	26	10	100A	0	1	0	1	100A	0	Give<50	1	0	0	0	0	1	0		10
Female	23	10	100A	0	1	0	1	100A	0	Give<50	1	0	0	0	0	1	0		10
Female	23	50	100A	0	1	0	1	100A	EqualSplit	0	0	0	1	0	1	0	0		50
Female	21	30.000002	100A	0	1	0	1	100A	0	Give<50	1	0	0	0	0	1	0		30.000002
Male	21	100	100A	0	1	0	1	100A	GiveAll	Give>50	0	0	0	1	0	0	1		100
Female	21	10	100A	0	1	0	1	100A	0	Give<50	1	0	0	0	0	1	0		10
Male	22	0	100A	0	1	0	1	100A	Give0	Give<50	0	1	0	0	0	1	0		0
Male	22	0	100A	0	1	0	1	100A	Give0	Give<50	0	1	0	0	0	1	0		0
Female	23	50	100A	0	1	0	1	100A	EqualSplit	0	0	0	1	0	1	0	0		50
Female	22	20	100A	0	1	0	1	100A	0	Give<50	1	0	0	0	0	1	0		20
Male	20	10	100A	0	1	0	1	100A	0	Give<50	1	0	0	0	0	1	0		10
Male	22	0	100A	0	1	0	1	100A	Give0	Give<50	0	1	0	0	0	1	0		0
Male	19	10	100A	0	1	0	1	100A	0	Give<50	1	0	0	0	0	1	0		10
Female	18	50	100A	0	1	0	1	100A	EqualSplit	0	0	0	1	0	1	0	0		50
Male	23	10	100A	0	1	0	1	100A	0	Give<50	1	0	0	0	0	1	0		10
Male	22	100	100A	0	1	0	1	100A	GiveAll	Give>50	0	0	0	1	0	0	1		100
Female	22	0	100A	0	1	0	1	100A	Give0	Give<50	0	1	0	0	0	1	0		0
Female	22	0	100A	0	1	0	1	100A	Give0	Give<50	0	1	0	0	0	1	0		0
Female	21	50	100A	0	1	0	1	100A	EqualSplit	0	0	0	1	0	1	0	0		50
Female	22	0	100A	0	1	0	1	100A	Give0	Give<50	0	1	0	0	0	1	0		0
Male	21	50	100A	0	1	0	1	100A	EqualSplit	0	0	0	1	0	1	0	0		50
Male	20	50	100A	0	1	0	1	100A	EqualSplit	0	0	0	1	0	1	0	0		50
Male	20	60.000004	100A	0	1	0	1	100A	0	Give>50	1	0	0	0	0	0	1		60.000004
Male	23	0	100A	0	1	0	1	100A	Give0	Give<50	0	1	0	0	0	1	0		0
Male	24	40	100A	0	1	0	1	100A	0	Give<50	1	0	0	0	0	1	0		40
Female	23	100	100A	0	1	0	1	100A	GiveAll	Give>50	0	0	0	1	0	0	1		100
Male	22	20	100A	0	1	0	1	100A	0	Give<50	1	0	0	0	0	1	0		20
Male	23	30.000002	100A	0	1	0	1	100A	0	Give<50	1	0	0	0	0	1	0		30.000002
Female	23	0	100A	0	1	0	1	100A	Give0	Give<50	0	1	0	0	0	1	0		0
Male	26	10	100A	0	1	0	1	100A	0	Give<50	1	0	0	0	0	1	0		10
Male	22	100	100A	0	1	0	1	100A	GiveAll	Give>50	0	0	0	1	0	0	1		100
Male	17	0	100A	0	1	0	1	100A	Give0	Give<50	0	1	0	0	0	1	0		0
Female	21	10	100A	0	1	0	1	100A	0	Give<50	1	0	0	0	0	1	0		10
Female	21	0	100A	0	1	0	1	100A	Give0	Give<50	0	1	0	0	0	1	0		0
Male	20	20	100A	0	1	0	1	100A	0	Give<50	1	0	0	0	0	1	0		20
Male	23	0	100A	0	1	0	1	100A	Give0	Give<50	0	1	0	0	0	1	0		0
Female	20	20	100A	0	1	0	1	100A	0	Give<50	1	0	0	0	0	1	0		20
Male	18	20	100A	0	1	0	1	100A	0	Give<50	1	0	0	0	0	1	0		20
Male	27	20	100A	0	1	0	1	100A	0	Give<50	1	0	0	0	0	1	0		20
Male	21	0	100A	0	1	0	1	100A	Give0	Give<50	0	1	0	0	0	1	0		0
Female	21	10	100A	0	1	0	1	100A	0	Give<50	1	0	0	0	0	1	0		10
Male	21	40	100A	0	1	0	1	100A	0	Give<50	1	0	0	0	0	1	0		40
Male	21	0	100A	0	1	0	1	100A	Give0	Give<50	0	1	0	0	0	1	0		0
Female	23	0	100A	0	1	0	1	100A	Give0	Give<50	0	1	0	0	0	1	0		0
Male	21	10	100A	0	1	0	1	100A	0	Give<50	1	0	0	0	0	1	0		10
Male	21	0	100A	0	1	0	1	100A	Give0	Give<50	0	1	0	0	0	1	0		0
Female	21	10	100A	0	1	0	1	100A	0	Give<50	1	0	0	0	0	1	0		10
Male	20	30.000002	100A	0	1	0	1	100A	0	Give<50	1	0	0	0	0	1	0		30.000002
Male	24	50	100A	0	1	0	1	100A	EqualSplit	0	0	0	1	0	1	0	0		50
Female	21	100	100A	0	1	0	1	100A	GiveAll	Give>50	0	0	0	1	0	0	1		100
Male	22	50	100A	0	1	0	1	100A	EqualSplit	0	0	0	1	0	1	0	0		50
Female	21	0	100A	0	1	0	1	100A	Give0	Give<50	0	1	0	0	0	1	0		0
Male	22	100	5A	0	0	1	1	5A	GiveAll	Give>50	0	0	0	1	0	0	1		5
Male	19	100	5A	0	0	1	1	5A	GiveAll	Give>50	0	0	0	1	0	0	1		5
Female	21	100	5A	0	0	1	1	5A	GiveAll	Give>50	0	0	0	1	0	0	1		5
Male	20	30	5A	0	0	1	1	5A	0	Give<50	1	0	0	0	0	1	0		1.5
Male	19	100	5A	0	0	1	1	5A	GiveAll	Give>50	0	0	0	1	0	0	1		5
Female	19	20	5A	0	0	1	1	5A	0	Give<50	1	0	0	0	0	1	0		1
Female	20	20	5A	0	0	1	1	5A	0	Give<50	1	0	0	0	0	1	0		1
Female	20	10	5A	0	0	1	1	5A	0	Give<50	1	0	0	0	0	1	0		.5
Male	21	0	5A	0	0	1	1	5A	Give0	Give<50	0	1	0	0	0	1	0		0
Female	20	20	5A	0	0	1	1	5A	0	Give<50	1	0	0	0	0	1	0		1
Female	19	30	5A	0	0	1	1	5A	0	Give<50	1	0	0	0	0	1	0		1.5
Female	21	0	5A	0	0	1	1	5A	Give0	Give<50	0	1	0	0	0	1	0		0
Female	21	20	5A	0	0	1	1	5A	0	Give<50	1	0	0	0	0	1	0		1
Female	19	0	5A	0	0	1	1	5A	Give0	Give<50	0	1	0	0	0	1	0		0
Male	19	20	5A	0	0	1	1	5A	0	Give<50	1	0	0	0	0	1	0		1
Male	20	100	5A	0	0	1	1	5A	GiveAll	Give>50	0	0	0	1	0	0	1		5
Female	21	40	5A	0	0	1	1	5A	0	Give<50	1	0	0	0	0	1	0		2
Female	20	100	5A	0	0	1	1	5A	GiveAll	Give>50	0	0	0	1	0	0	1		5
Female	20	80	5A	0	0	1	1	5A	0	Give>50	1	0	0	0	0	0	1		4
Female	19	100	5A	0	0	1	1	5A	GiveAll	Give>50	0	0	0	1	0	0	1		5
Female	21	40	5A	0	0	1	1	5A	0	Give<50	1	0	0	0	0	1	0		2
Male	19	10	5A	0	0	1	1	5A	0	Give<50	1	0	0	0	0	1	0		.5
Male	20	0	5A	0	0	1	1	5A	Give0	Give<50	0	1	0	0	0	1	0		0
Female	22	100	5A	0	0	1	1	5A	GiveAll	Give>50	0	0	0	1	0	0	1		5
Female	19	50	5A	0	0	1	1	5A	EqualSplit	0	0	0	1	0	1	0	0		2.5
Female	19	30	5A	0	0	1	1	5A	0	Give<50	1	0	0	0	0	1	0		1.5
Female	19	0	5A	0	0	1	1	5A	Give0	Give<50	0	1	0	0	0	1	0		0
Male	21	100	5A	0	0	1	1	5A	GiveAll	Give>50	0	0	0	1	0	0	1		5
Male	19	100	5A	0	0	1	1	5A	GiveAll	Give>50	0	0	0	1	0	0	1		5
Female	19	80	5A	0	0	1	1	5A	0	Give>50	1	0	0	0	0	0	1		4
Female	19	100	5A	0	0	1	1	5A	GiveAll	Give>50	0	0	0	1	0	0	1		5
Female	19	50	5A	0	0	1	1	5A	EqualSplit	0	0	0	1	0	1	0	0		2.5
Male	19	100	5A	0	0	1	1	5A	GiveAll	Give>50	0	0	0	1	0	0	1		5
Female	19	100	5A	0	0	1	1	5A	GiveAll	Give>50	0	0	0	1	0	0	1		5
Male	19	0	5A	0	0	1	1	5A	Give0	Give<50	0	1	0	0	0	1	0		0
Male	21	0	5A	0	0	1	1	5A	Give0	Give<50	0	1	0	0	0	1	0		0
Female	19	100	5A	0	0	1	1	5A	GiveAll	Give>50	0	0	0	1	0	0	1		5
Male	20	20	5A	0	0	1	1	5A	0	Give<50	1	0	0	0	0	1	0		1
Male	19	80	5A	0	0	1	1	5A	0	Give>50	1	0	0	0	0	0	1		4
Female	19	20	5A	0	0	1	1	5A	0	Give<50	1	0	0	0	0	1	0		1
Female	20	40	5A	0	0	1	1	5A	0	Give<50	1	0	0	0	0	1	0		2
Male	24	50	5A	0	0	1	1	5A	EqualSplit	0	0	0	1	0	1	0	0		2.5
Male	24	100	5A	0	0	1	1	5A	GiveAll	Give>50	0	0	0	1	0	0	1		5
Female	21	50	5A	0	0	1	1	5A	EqualSplit	0	0	0	1	0	1	0	0		2.5
Male	19	20	5A	0	0	1	1	5A	0	Give<50	1	0	0	0	0	1	0		1
Female	19	0	5A	0	0	1	1	5A	Give0	Give<50	0	1	0	0	0	1	0		0
Female	19	100	5A	0	0	1	1	5A	GiveAll	Give>50	0	0	0	1	0	0	1		5
Female	19	0	5A	0	0	1	1	5A	Give0	Give<50	0	1	0	0	0	1	0		0
Female	19	20	5A	0	0	1	1	5A	0	Give<50	1	0	0	0	0	1	0		1
Female	21	0	5A	0	0	1	1	5A	Give0	Give<50	0	1	0	0	0	1	0		0
Female	19	20	5A	0	0	1	1	5A	0	Give<50	1	0	0	0	0	1	0		1
Female	20	40	5A	0	0	1	1	5A	0	Give<50	1	0	0	0	0	1	0		2
Female	19	100	5A	0	0	1	1	5A	GiveAll	Give>50	0	0	0	1	0	0	1		5
Male	20	100	5A	0	0	1	1	5A	GiveAll	Give>50	0	0	0	1	0	0	1		5
Female	19	0	5A	0	0	1	1	5A	Give0	Give<50	0	1	0	0	0	1	0		0
Female	19	10	5A	0	0	1	1	5A	0	Give<50	1	0	0	0	0	1	0		.5
Female	19		5A	0	0	1	1	5A	0	Give>50	1	0	0	0	0	0	1
Male	21	90	5A	0	0	1	1	5A	0	Give>50	1	0	0	0	0	0	1		4.5
Female	19	100	5A	0	0	1	1	5A	GiveAll	Give>50	0	0	0	1	0	0	1		5
Female	19	60	5A	0	0	1	1	5A	0	Give>50	1	0	0	0	0	0	1		3
Female	19	100	5A	0	0	1	1	5A	GiveAll	Give>50	0	0	0	1	0	0	1		5
Male	19	20	5A	0	0	1	1	5A	0	Give<50	1	0	0	0	0	1	0		1
Male	19	100	5A	0	0	1	1	5A	GiveAll	Give>50	0	0	0	1	0	0	1		5
Male	20	10	5A	0	0	1	1	5A	0	Give<50	1	0	0	0	0	1	0		.5
Female	20	100	5A	0	0	1	1	5A	GiveAll	Give>50	0	0	0	1	0	0	1		5
Female	21	100	5A	0	0	1	1	5A	GiveAll	Give>50	0	0	0	1	0	0	1		5
Female	19	100	5A	0	0	1	1	5A	GiveAll	Give>50	0	0	0	1	0	0	1		5
Male	19	50	5A	0	0	1	1	5A	EqualSplit	0	0	0	1	0	1	0	0		2.5
Male	21	100	5A	0	0	1	1	5A	GiveAll	Give>50	0	0	0	1	0	0	1		5
Female	19	100	5A	0	0	1	1	5A	GiveAll	Give>50	0	0	0	1	0	0	1		5
Female	21	100	5A	0	0	1	1	5A	GiveAll	Give>50	0	0	0	1	0	0	1		5
Male	19	100	5A	0	0	1	1	5A	GiveAll	Give>50	0	0	0	1	0	0	1		5
Female	19	0	5A	0	0	1	1	5A	Give0	Give<50	0	1	0	0	0	1	0		0
Male	19	0	5A	0	0	1	1	5A	Give0	Give<50	0	1	0	0	0	1	0		0
Female	25	10	5A	0	0	1	1	5A	0	Give<50	1	0	0	0	0	1	0		.5
Female	19	100	5A	0	0	1	1	5A	GiveAll	Give>50	0	0	0	1	0	0	1		5
Male	25	100	5A	0	0	1	1	5A	GiveAll	Give>50	0	0	0	1	0	0	1		5
Female	22	20	5A	0	0	1	1	5A	0	Give<50	1	0	0	0	0	1	0		1
Female	19	10	5A	0	0	1	1	5A	0	Give<50	1	0	0	0	0	1	0		.5
Male	19	0	5A	0	0	1	1	5A	Give0	Give<50	0	1	0	0	0	1	0		0
Male	20	0	5A	0	0	1	1	5A	Give0	Give<50	0	1	0	0	0	1	0		0
Female	20	20	5A	0	0	1	1	5A	0	Give<50	1	0	0	0	0	1	0		1
Male	19	0	5A	0	0	1	1	5A	Give0	Give<50	0	1	0	0	0	1	0		0
Female	20	0	5A	0	0	1	1	5A	Give0	Give<50	0	1	0	0	0	1	0		0
Female	19	50	5A	0	0	1	1	5A	EqualSplit	0	0	0	1	0	1	0	0		2.5
Male	22	0	5A	0	0	1	1	5A	Give0	Give<50	0	1	0	0	0	1	0		0
Male	24	0	5A	0	0	1	1	5A	Give0	Give<50	0	1	0	0	0	1	0		0
Male	20	0	5A	0	0	1	1	5A	Give0	Give<50	0	1	0	0	0	1	0		0
Female	20	50	5A	0	0	1	1	5A	EqualSplit	0	0	0	1	0	1	0	0		2.5
Female	22	0	5A	0	0	1	1	5A	Give0	Give<50	0	1	0	0	0	1	0		0
Female	19	100	5A	0	0	1	1	5A	GiveAll	Give>50	0	0	0	1	0	0	1		5
Female	20	100	5A	0	0	1	1	5A	GiveAll	Give>50	0	0	0	1	0	0	1		5
Female	19	100	5A	0	0	1	1	5A	GiveAll	Give>50	0	0	0	1	0	0	1		5
Female	20	30	5A	0	0	1	1	5A	0	Give<50	1	0	0	0	0	1	0		1.5
Female	19	100	5A	0	0	1	1	5A	GiveAll	Give>50	0	0	0	1	0	0	1		5
Female	20	50	5A	0	0	1	1	5A	EqualSplit	0	0	0	1	0	1	0	0		2.5
Male	19	20	5A	0	0	1	1	5A	0	Give<50	1	0	0	0	0	1	0		1
Male	20	10	5A	0	0	1	1	5A	0	Give<50	1	0	0	0	0	1	0		.5
Female	19	20	5A	0	0	1	1	5A	0	Give<50	1	0	0	0	0	1	0		1
Female	19	40	5A	0	0	1	1	5A	0	Give<50	1	0	0	0	0	1	0		2
Male	19	100	5A	0	0	1	1	5A	GiveAll	Give>50	0	0	0	1	0	0	1		5
Male	19	20	5A	0	0	1	1	5A	0	Give<50	1	0	0	0	0	1	0		1
Female	20	20	5A	0	0	1	1	5A	0	Give<50	1	0	0	0	0	1	0		1
Male	19	100	5A	0	0	1	1	5A	GiveAll	Give>50	0	0	0	1	0	0	1		5
Female	19	40	5A	0	0	1	1	5A	0	Give<50	1	0	0	0	0	1	0		2
Female	19	20	5A	0	0	1	1	5A	0	Give<50	1	0	0	0	0	1	0		1
Female	20	50	5A	0	0	1	1	5A	EqualSplit	0	0	0	1	0	1	0	0		2.5
Male	19	70	5A	0	0	1	1	5A	0	Give>50	1	0	0	0	0	0	1		3.5
Female	19	100	5A	0	0	1	1	5A	GiveAll	Give>50	0	0	0	1	0	0	1		5
Female	20	10	5A	0	0	1	1	5A	0	Give<50	1	0	0	0	0	1	0		.5
Female	20	100	5A	0	0	1	1	5A	GiveAll	Give>50	0	0	0	1	0	0	1		5
Female	20	40	5A	0	0	1	1	5A	0	Give<50	1	0	0	0	0	1	0		2
Female	19	0	5A	0	0	1	1	5A	Give0	Give<50	0	1	0	0	0	1	0		0
Male	21	20	5A	0	0	1	1	5A	0	Give<50	1	0	0	0	0	1	0		1
Male	19	0	5A	0	0	1	1	5A	Give0	Give<50	0	1	0	0	0	1	0		0
Female	19	0	5A	0	0	1	1	5A	Give0	Give<50	0	1	0	0	0	1	0		0
Female	19	10	5A	0	0	1	1	5A	0	Give<50	1	0	0	0	0	1	0		.5
Female	19	100	5A	0	0	1	1	5A	GiveAll	Give>50	0	0	0	1	0	0	1		5
Female	23	100	5A	0	0	1	1	5A	GiveAll	Give>50	0	0	0	1	0	0	1		5
Female	19	100	5A	0	0	1	1	5A	GiveAll	Give>50	0	0	0	1	0	0	1		5
	23	0	5A	0	0	1	1	5A	Give0	Give<50	0	1	0	0	0	1	0		0
Female	19		5A	0	0	1	1	5A	0	Give>50	1	0	0	0	0	0	1
Male	19	0	5A	0	0	1	1	5A	Give0	Give<50	0	1	0	0	0	1	0		0
Male	28	100	5A	0	0	1	1	5A	GiveAll	Give>50	0	0	0	1	0	0	1		5
Male	23	10	5A	0	0	1	1	5A	0	Give<50	1	0	0	0	0	1	0		.5
Female	19	20	5A	0	0	1	1	5A	0	Give<50	1	0	0	0	0	1	0		1
Female	19	100	5A	0	0	1	1	5A	GiveAll	Give>50	0	0	0	1	0	0	1		5
Female	19	100	5A	0	0	1	1	5A	GiveAll	Give>50	0	0	0	1	0	0	1		5
Female	21	50	5A	0	0	1	1	5A	EqualSplit	0	0	0	1	0	1	0	0		2.5
Female	19	20	5A	0	0	1	1	5A	0	Give<50	1	0	0	0	0	1	0		1
Male	19	100	5A	0	0	1	1	5A	GiveAll	Give>50	0	0	0	1	0	0	1		5
Female	19	20	5A	0	0	1	1	5A	0	Give<50	1	0	0	0	0	1	0		1
Male	23	0	5A	0	0	1	1	5A	Give0	Give<50	0	1	0	0	0	1	0		0
Female	19	0	5A	0	0	1	1	5A	Give0	Give<50	0	1	0	0	0	1	0		0
Female	22	0	5A	0	0	1	1	5A	Give0	Give<50	0	1	0	0	0	1	0		0
Female	20	0	5A	0	0	1	1	5A	Give0	Give<50	0	1	0	0	0	1	0		0
Male	19	0	5A	0	0	1	1	5A	Give0	Give<50	0	1	0	0	0	1	0		0
Male	19	50	5A	0	0	1	1	5A	EqualSplit	0	0	0	1	0	1	0	0		2.5
Male	21		5A	0	0	1	1	5A	0	Give>50	1	0	0	0	0	0	1
Male	19	0	5A	0	0	1	1	5A	Give0	Give<50	0	1	0	0	0	1	0		0
Female	21	10	5A	0	0	1	1	5A	0	Give<50	1	0	0	0	0	1	0		.5
Female	20	50	5A	0	0	1	1	5A	EqualSplit	0	0	0	1	0	1	0	0		2.5
Female	19	50	5A	0	0	1	1	5A	EqualSplit	0	0	0	1	0	1	0	0		2.5
Male	21	30	5A	0	0	1	1	5A	0	Give<50	1	0	0	0	0	1	0		1.5
Male	21	20	5A	0	0	1	1	5A	0	Give<50	1	0	0	0	0	1	0		1
Male	20	50	5A	0	0	1	1	5A	EqualSplit	0	0	0	1	0	1	0	0		2.5
Female	20	100	5A	0	0	1	1	5A	GiveAll	Give>50	0	0	0	1	0	0	1		5
Female	19	20	5A	0	0	1	1	5A	0	Give<50	1	0	0	0	0	1	0		1
Male	19	10	5A	0	0	1	1	5A	0	Give<50	1	0	0	0	0	1	0		.5
Male	21	100	5A	0	0	1	1	5A	GiveAll	Give>50	0	0	0	1	0	0	1		5
Female	19	100	5A	0	0	1	1	5A	GiveAll	Give>50	0	0	0	1	0	0	1		5
Male	19	100	5A	0	0	1	1	5A	GiveAll	Give>50	0	0	0	1	0	0	1		5
Male	19	100	5A	0	0	1	1	5A	GiveAll	Give>50	0	0	0	1	0	0	1		5
	19	0	5A	0	0	1	1	5A	Give0	Give<50	0	1	0	0	0	1	0		0
Female	19	100	5A	0	0	1	1	5A	GiveAll	Give>50	0	0	0	1	0	0	1		5
Male	23	30	5A	0	0	1	1	5A	0	Give<50	1	0	0	0	0	1	0		1.5
Female	19	100	5A	0	0	1	1	5A	GiveAll	Give>50	0	0	0	1	0	0	1		5
Female	21	50	5A	0	0	1	1	5A	EqualSplit	0	0	0	1	0	1	0	0		2.5
Female	20	40	5A	0	0	1	1	5A	0	Give<50	1	0	0	0	0	1	0		2
Male	19	100	5A	0	0	1	1	5A	GiveAll	Give>50	0	0	0	1	0	0	1		5
Female	19	50	5A	0	0	1	1	5A	EqualSplit	0	0	0	1	0	1	0	0		2.5
Male	21	0	5A	0	0	1	1	5A	Give0	Give<50	0	1	0	0	0	1	0		0
Male	19	0	5A	0	0	1	1	5A	Give0	Give<50	0	1	0	0	0	1	0		0
Female	21	50	5A	0	0	1	1	5A	EqualSplit	0	0	0	1	0	1	0	0		2.5
Male	20	0	5A	0	0	1	1	5A	Give0	Give<50	0	1	0	0	0	1	0		0
Male	20	50	5A	0	0	1	1	5A	EqualSplit	0	0	0	1	0	1	0	0		2.5
Female	20	30	5A	0	0	1	1	5A	0	Give<50	1	0	0	0	0	1	0		1.5
Female	19	50	5A	0	0	1	1	5A	EqualSplit	0	0	0	1	0	1	0	0		2.5
Female	19	20	5A	0	0	1	1	5A	0	Give<50	1	0	0	0	0	1	0		1
Male	19	70	5A	0	0	1	1	5A	0	Give>50	1	0	0	0	0	0	1		3.5
Male	21	50	5A	0	0	1	1	5A	EqualSplit	0	0	0	1	0	1	0	0		2.5
Female	19	30	5A	0	0	1	1	5A	0	Give<50	1	0	0	0	0	1	0		1.5
Female	19	20	5A	0	0	1	1	5A	0	Give<50	1	0	0	0	0	1	0		1
Female	19	100	5A	0	0	1	1	5A	GiveAll	Give>50	0	0	0	1	0	0	1		5
Female	20	100	5A	0	0	1	1	5A	GiveAll	Give>50	0	0	0	1	0	0	1		5
Female	19	20	5A	0	0	1	1	5A	0	Give<50	1	0	0	0	0	1	0		1
Female	19	0	5A	0	0	1	1	5A	Give0	Give<50	0	1	0	0	0	1	0		0
Male	19	100	5A	0	0	1	1	5A	GiveAll	Give>50	0	0	0	1	0	0	1		5
Female	19	40	5A	0	0	1	1	5A	0	Give<50	1	0	0	0	0	1	0		2
Female	19	100	5A	0	0	1	1	5A	GiveAll	Give>50	0	0	0	1	0	0	1		5
